# Supplementary material for: Inhibition of FGFR3 upregulates MHC‐I and PD‐L1 via TLR3/NF‐kB pathway in muscle‐invasive bladder cancer
Source: Cancer Med. 2023 Jun 7;12(14):15676–90. doi: 10.1002/cam4.6172 (PMC10417096; doi:10.1002/cam4.6172)
Supplement: Supplementary file 2 — Table S1 [file CAM4-12-15676-s001.xlsx]

## Sheet: Sheet1
Supplementary-Table 1
Baseline Clinical Characteristics Between FGFR3-mut and FGFR3-wt MIBC patients in TCGA
	Charar	FGFR3-mut	FGFR3-wt	P_value
Status	Alive	33	181
	Dead	19	156	0.244
Age	Mean (SD)	65.4 (10.2)	68.3 (10.6)
	Median [MIN, MAX]	66.5 [42,85]	69 [34,90]	0.068
Gender	FEMALE	8	97
	MALE	44	240	0.063
Race	ASIAN	10	33
	BLACK	1	21
	WHITE	39	269	0.073
pT_stage	T2	20	90
	T2a	6	25
	T2b	9	40
	T3	7	39
	T3a	2	44
	T3b	4	61
	T4	2	6
	T4a	2	30
	T4b		2	0.078
pN_stage	N0	35	189
	N1	3	41
	N2	5	68
	N3	2	5
	NX	5	30	0.146
pM_stage	M0	35	152
	M1	3	7
	MX	14	175	0.002
pTNM_stage	II	26	99
	III	15	119
	IV	11	117	0.011
Grade	High Grade	43	322
	Low Grade	9	12
	Unknown		3	0
new_tumor_event_type	Metastasis	13	72
	Primary	1	4
	Recurrence	3	41	0.345
Smoking	Non-smoking	15	91
	Smoking	36	234	0.967
Radiation_therapy	Non-radiation	36	212
	Radiation	2	8	0.98
History_of_neoadjuvant_treatment	Neoadjuvant	2	7
	No neoadjuvant	50	330	0.769
Therapy_type	Chemotherapy	6	96
	Immunotherapy	2	1
	Ancillary:Chemotherapy		2
	Chemotherapy:		2
	Chemotherapy:Immunotherapy		3	0.005
